# Supplementary material for: Changes in Metabolite Profiling and Expression Levels of Key Genes Involved in the Terpenoid Biosynthesis Pathway in Garden Sage (Salvia officinalis) under the Effect of Hydrazine Hydrate
Source: Metabolites. 2023 Jun 29;13(7):807. doi: 10.3390/metabo13070807 (PMC10385164; doi:10.3390/metabo13070807)
Supplement: Supplementary file 1 [file metabolites-13-00807-s001.zip]

Archive with 1 entries (1 files):
- metabolites-2445465-supplementary.pdf
